# Supplementary material for: Development and Validation of a LC-QTOF-MS/MS Method to Assess the Phenolic Profile of Pulse Flours
Source: Molecules. 2025 Jun 25;30(13):2730. doi: 10.3390/molecules30132730 (PMC12251335; doi:10.3390/molecules30132730)
Supplement: Supplementary file 1 [file molecules-30-02730-s001.zip]

Archive with 1 entries (1 files):
- molecules-3694306-supplementary.pdf
